# Supplementary material for: CD8 T Cells Contribute to Vaccine Protection Against SARS-CoV-2 in Macaques
Source: Sci Immunol. 2022 Aug 9:eabq7647. doi: 10.1126/sciimmunol.abq7647 (PMC9407944; doi:10.1126/sciimmunol.abq7647)
Supplement: Supplementary file 2 — Data file S1 [file sciimmunol.abq7647_data_file_s1.zip]

Archive with 1 entries (1 files):
- sciimmunol.abq7647_data_file_s1.xlsx
