# Supplementary material for: CD8 T Cells Contribute to Vaccine Protection Against SARS-CoV-2 in Macaques
Source: Sci Immunol. 2022 Aug 9:eabq7647. doi: 10.1126/sciimmunol.abq7647 (PMC9407944; doi:10.1126/sciimmunol.abq7647)
Supplement: Supplementary file 2 — Data file S1 [file sciimmunol.abq7647_data_file_s1.zip › sciimmunol.abq7647_data_file_s1.xlsx]

## Sheet: Figure 2
Figure 2A NAb
	Ad26.COV2.S			Ad26.COV2.S			Ad26.COV2.S			Sham			Sham			Sham
	anti-CD8a			anti-CD8b			Sham			anti-CD8a			anti-CD8b			Sham
	WA1/2020	Delta	Omicron	WA1/2020	Delta	Omicron	WA1/2020	Delta	Omicron	WA1/2020	Delta	Omicron	WA1/2020	Delta	Omicron	WA1/2020	Delta	Omicron
Week 0	20	20	20	20	20	20	20	20	20	20	20	20	20	20	20	20	20	20
	20	20	20	20	20	20	20	20	20	20	20	20	20	20	20	20	20	20
	20	20	20	20	20	20	20	20	20	20	20	20	20	20	20	20	20	20
	20	20	20	20	20	20	20	20	20	20	20	20	20	20	20	20	20	20
	20	20	20	20	20	20	20	20	20	20	20	20	20	20	20	20	20	20
Week 4	398	34	20	1415	77	28	577	60	20	20	20	20	20	20	20	20	20	20
	1037	75	20	611	34	20	1025	282	20	20	20	20	20	20	20	20	20	20
	1937	59	20	1033	63	20	260	53	20	20	20	20	20	20	20	20	20	20
	352	37	20	1719	330	20	776	90	20	20	20	20	20	20	20	20	20	20
	1931	75	20	1643	166	20	1983	153	20	20	20	20	20	20	20	20	20	20
Week 6	165	55	20	840	137	36	591	79	20	20	20	20	20	20	20	20	20	20
	1362	172	20	145	73	20	225	269	20	20	20	20	20	20	20	20	20	20
	442	109	20	565	64	20	185	79	20	20	20	20	20	20	20	20	20	20
	205	66	20	885	284	20	736	100	20	20	20	20	20	20	20	20	20	20
	1336	91	20	1155	762	20	800	322	20	20	20	20	20	20	20	20	20	20
Week 8	2001	3007	226	5860	3379	392	1653	1704	83	20	41	20	33	125	20	20	81	20
Post-Challenge	3501	2711	532	1587	1542	387	1375	2798	357	32	114	20	96	114	20	68	153	20
	2817	698	88	6543	3138	158	1482	4263	276	25	25	20	34	48	20	101	205	20
	3173	2695	251	1480	3354	684	4463	3455	340	86	631	20	97	432	20	65	138	20
	5260	1361	231	3893	4860	925	4909	2435	122	174	212	20	88	313	20	66	485	20
Figure 2B ELISA
Week 0	68.2	62.7	48.8	25	25	25	25	25	25	25	25	25	25	25	25	49.7	29.1	25
	31.6	50.2	44.6	31.2	38.8	25	73.8	81	73.3	25	25	25	25	25	25	25	25	25
	87.1	114	87.8	25	25	25	25	25	25	25	46.1	25	25	25.6	25	25	25	25
	25	25	25	25	25	25	29.3	64	25	25	25	25	25	25	25
	25	25	25	25	25	25	25	44.6	25	25	32.2	25	63.3	50.1	27.8	25	25	25
Week 4	16308.1	7379.9	97.3	23490.7	14345.8	178.4	17027.6	7408.8	56.4	25	25	25	25	25	25	25	46.8	25
	14631.2	10519.4	140.4	7729.6	7430.2	86.6	8380.5	7990.4	227.5	25	25	25	25	25	25	25	25	25
	21652	9366	142.9	17651.7	10576.3	111.3	1794.7	1591.5	65.8	25	28.9	25	25	29.6	25	25	43	25
	2965.4	2924	75.2	11084.2	10354.6	196.9	6386.4	4116.6	143.9	25	25	25	25	25	25
	23370.6	24389.7	258.7	14492.4	11737.1	144.8	8626.2	8950.4	163.4	26.5	42.7	25	62.4	91.9	25	25	25	25
Week 6	4100.7	3101.8	381.6	4711.1	4102.4	570.9	5476.5	3009.4	274.2	25	25	25	25	25	25	25	24.7	25
	3930	3389.9	658.6	4299.3	3661.5	487.6	6727.6	5882.4	1220.6	25	25	25	25	25	25	25	25	25
	5202.6	4573.7	773.8	6665.8	5202	762	2179.1	2024.8	270.9	25	28.5	25	25	27.9	25	25	25	25
	1957.8	1413.7	274.1	8020.1	6197.9	799.5	6256.1	4540.9	1013.5	25	25	25	25	25	25
	5644.7	5030.1	1144.9	8411.2	6194.26	1021.2	4441.1	3625.8	588.3	25	30.4	25	57.2	72.3	28.8	25	25	25
Week 8	67280.4	64204.6	3247.1	60574	44341.5	2458.6	11582.2	7406	715.2	39.3	42.5	25	25.9	39.7	25	28.1	31.7	25
Post-Challenge	48378.8	130605	4249.7	48837	129548	4190.1	18033.7	13771.4	1373.8	41.7	47.9	25	116.8	133.2	25	26	49.7	25
	13907.2	21034	959.8	57704.2	147692	2567.8	15670.9	14789.4	1854.3	52.5	58.4	25	37.3	44.6	25	129.3	151.1	25
	24828.4	49255.5	2492.8	39739.1	75120.7	3174.1	32192.1	19569.8	1961.4	166.2	459.6	25	572.3	975.9	25
	27484.2	59634.2	3055.3	67698.9	74815.3	2358.9	21237.4	17920.6	1966.8	267.1	324.1	25	152.2	213.8	25	201.3	272.8	25
Figure 2C ICS
CD8	0.223	0.243	0.129	0.167	0.067	0.189	0.083	0.0555	0.081	0.01	0.00875	0.0102	0.0131	0.0149	0.009	0.00252	0.0154	0.01
	0.172	0.151	0.0241	0.045	0.108	0.0282	0.0429	0.0525	0.069	0.0122	0.0213	0.00218	0.0107	0.0207	0.00524	0.00456	0.00846	0.01
	0.0213	0.0224	0.104	0.0351	0.0775	0.068	0.375	0.255	0.231	0.00566	0.0129		0.00389	0.00408	0.00664	0.0141	0.00795	0.01
	0.106	0.073	0.249	0.324	0.328	0.241	1.5	0.655	1.02	0.00916	0.00304		0.00695	0.00432
	0.129	0.135		0.059	0.136		0.059	0.027	0.0419				0.0159	0.00805
CD4	0.053	0.168	0.0226	0.162	0.0665	0.12	0.0484	0.0525	0.052	0.00299	0.0203	0.00311	0.00178	0.0018	0.00648	0.00367	0.00662	0.005
	0.0366	0.0356	0.0114	0.0805	0.163	0.098	0.0484	0.024	0.0355	0.00555	0.00584	0.0174	0.005	0.00231	0.00568	0.005	0.00473	0.005
	0.045	0.0323	0.072	0.054	0.0665	0.052	0.0278	0.072	0.0235	0.00273	0.00823		0.00817	0.00476	0.00114	0.00575	0.00618	0.005
	0.0151	0.0367	0.0525	0.033	0.0342	0.0188	0.0259	0.0785	0.0402	0.00519	0.00171		0.00585	0.0033
	0.07	0.0394		0.0271	0.0655		0.017	0.108	0.0455				0.005	0.00426

## Sheet: Figure 3
Figure 3A sgRNA (BAL)									Figure 3B sgRNA (NS)
Day		0	1	2	4	7	10		Day		0	1	2	4	7	10
NJ75	Ad26	1.69897	2.97056	4.9776	3.22381	1.69897	1.69897		NJ75	Ad26	1.69897	3.49972	5.17739	6.90074	4.00489	2.3684
NJ76	Anti-CD8a	1.69897	3.48763	6.20779	3.71623	2.65864	1.69897		NJ76	Anti-CD8a	1.69897	2.82804	5.88816	6.17767	4.66828	1.69897
NJ90		1.69897	4.08479	3.22929	2.866	1.69897	1.69897		NJ90		1.69897	3.3292	5.86745	5.31558	5.5876	3.48036
NJ91		1.69897	5.12541	5.51088	4.36522	1.98921	1.69897		NJ91		1.69897	5.26184	7.19932	5.42953	4.62369	1.69897
NJ92		1.69897	5.37049	4.39487	3.8355	1.69897	1.69897		NJ92		1.69897	3.71307	4.39433	4.94524	3.82433	1.69897
Median		1.69897	4.08479	4.9776	3.71623	1.69897	1.69897		Median		1.69897	3.49972	5.86745	5.42953	4.62369	1.69897
NJ77	Ad26	1.69897	4.16715	3.42273	3.00154	1.69897	1.69897		NJ77	Ad26	1.69897	3.61775	4.84245	5.034	4.60249	1.69897
NJ78	Anti-CD8b	1.69897	3.4356	3.65976	3.20409	1.69897	1.74985		NJ78	Anti-CD8b	1.69897	3.56447	4.3303	4.58591	2.11721	1.69897
NJ93		1.69897	4.40668	4.64766	3.66678	2.06429	1.69897		NJ93		1.69897	3.6134	3.22656	5.29246	3.53976	1.69897
NJ94		1.69897	3.83859	4.92042	2.68388	1.69897	1.69897		NJ94		1.69897	3.86633	4.89833	5.1547	2.39227	1.69897
NJ95		1.69897	1.96269	3.69593	1.69897	1.69897	1.69897		NJ95		1.69897	5.42091	5.61757	4.77663	2.55929	1.69897
Median		1.69897	3.83859	3.69593	3.00154	1.69897	1.69897		Median		1.69897	3.61775	4.84245	5.034	2.55929	1.69897
NJ79	Ad26	1.69897	3.90881	2.57492	1.69897	1.69897	1.69897		NJ79	Ad26	1.69897	3.72265	4.90287	3.61058	2.0828	1.69897
NJ80	Sham	1.69897	3.61895	2.88054	1.94525	1.69897	1.69897		NJ80	Sham	1.69897	4.23393	4.24614	4.24852	2.27567	1.69897
NJ96		1.69897	2.02963	3.35174	1.69897	1.69897	1.69897		NJ96		1.69897	3.61888	5.10954	3.55567	3.2426	1.69897
NJ97		1.69897	3.76832	2.66847	1.69897	1.69897	1.69897		NJ97		1.69897	3.54469	3.38554	3.26887	2.23947	1.69897
NJ98		1.69897	1.69897	3.20725	1.97253	1.69897	1.69897		NJ98		1.69897	3.93138	4.40576	3.22931	2.04139	1.69897
Median		1.69897	3.61895	2.88054	1.69897	1.69897	1.69897		Median		1.69897	3.72265	4.40576	3.55567	2.23947	1.69897
NJ81	Sham	1.69897	5.70205	5.865	5.95004	4.57727	1.69897		NJ81	Sham	1.69897	3.24132	5.82015	4.80527	5.08708	4.3289
NJ82	Anti-CD8a	1.69897	6.36996	7.33964	5.05896	4.68261	3.24443		NJ82	Anti-CD8a	1.69897	4.04803	6.68394	5.93745	5.99193	3.28774
NJ83		1.69897	5.36648	5.30265	5.77271	3.78832	2.82223		NJ83		1.69897	3.79538	5.81544	6.58403	6.23944	2.94161
NJ99		1.69897	2.49387	6.99142	4.19981	3.98509	1.69897		NJ99		1.69897	4.005	6.93717	5.78722	5.46377	4.43448
NK01		1.69897	5.12232	6.11361	4.07987	3.70908	1.69897		NK01		1.69897	5.52548	7.11291	6.41071	5.17994	1.7426
Median		1.69897	5.36648	6.11361	5.05896	3.98509	1.69897		Median		1.69897	4.005	6.68394	5.93745	5.46377	3.28774
NJ84	Sham	1.69897	3.85531	6.29217	3.16123	4.04407	5.33496		NJ84	Sham	1.69897	3.86681	7.04424	6.34241	4.97769	2.99929
NJ85	Anti-CD8b	1.69897	5.92304	4.65902	4.2651	3.34335	1.69897		NJ85	Anti-CD8b	1.69897	5.56666	6.65444	5.6914	4.16369	1.69897
NJ86		1.69897	5.67384	5.06088	5.0804	3.43821	1.92327		NJ86		1.69897	3.49909	5.82977	5.36128	4.66064	3.74562
NK02		1.69897	5.78393	7.15332	5.66642	4.51192	2.68147		NK02		1.69897	6.23022	7.11435	6.09322	4.79971	2.43851
NK03		1.69897	5.52118	5.7889	4.69274	4.49423	2.8468		NK03		1.69897	4.95423	6.3044	5.84409	5.72264	3.76699
Median		1.69897	5.67384	5.7889	4.69274	4.04407	2.68147		Median		1.69897	4.95423	6.65444	5.84409	4.79971	2.99929
NJ87	Sham	1.69897	5.97328	6.88354	5.14029	3.32459	1.69897		NJ87	Sham	1.69897	2.98604	5.29175	4.40079	3.80716	1.69897
NJ88	Sham	1.69897	5.55396	6.57678	5.61271	3.89266	3.07059		NJ88	Sham	1.69897	4.71834	7.64245	6.4372	5.14167	3.05385
NJ89		1.69897	5.62999	4.52943	4.83485	3.06988	2.59339		NJ89		1.69897	5.20516	6.87169	5.43988	5.33143	3.39968
NK04		1.69897	6.13049	4.42685	3.3526	4.27649	1.69897		NK04		1.69897	4.96437	6.60535	5.55799	4.36919	1.71767
NK05		1.69897	6.74083	6.0765	3.9397	3.23885	1.69897		NK05		1.69897	4.8599	6.85153	5.81826	4.80859	2.61907
Median		1.69897	5.97328	6.0765	4.83485	3.32459	1.69897		Median		1.69897	4.8599	6.85153	5.55799	4.80859	2.61907

## Sheet: Figure 4
Figure 4A sgRNA (BAL)
	Ad26.COV2.S	Ad26.COV2.S	Ad26.COV2.S	Sham	Sham	Sham
	anti-CD8a	anti-CD8b	Sham	anti-CD8a	anti-CD8b	Sham
Peak	4.98	4.17	3.91	5.95	6.29	6.88
	6.21	3.66	3.62	7.34	5.92	6.58
	4.08	4.65	3.35	5.77	5.67	5.63
	5.51	4.92	3.77	6.99	7.15	6.13
	5.37	3.7	3.21	6.11	5.79	6.74
								P-Values (2-sided Mann-Whitney Test)
	*		*					0.01
		*	*					0.09
			*			*		0.008
Day 4	3.22	3	1.7	5.95	3.16	5.14
	3.72	3.2	1.95	5.06	4.27	5.61
	2.87	3.67	1.7	5.77	5.08	4.83
	4.37	2.68	1.7	4.2	5.67	3.35
	3.84	1.7	1.97	4.08	4.69	3.94
								P-Values (2-sided Mann-Whitney Test)
	*		*					0.008
		*	*					0.06
			*			*		0.008
Figure 4B sgRNA (NS)
Peak	6.9	5.03	3.61	4.81	6.34	4.4
	6.18	4.59	4.25	5.94	5.69	6.44
	5.32	5.29	3.56	6.58	5.36	5.44
	5.43	5.15	3.27	5.79	6.09	5.56
	4.95	4.78	3.23	6.41	5.84	5.82
								P-Values (2-sided Mann-Whitney Test)
	*		*					0.01
		*	*					0.05
			*			*		0.008
Day 4	6.9	5.03	4.9	5.82	7.04	5.29
	6.18	4.59	4.25	6.68	6.65	7.64
	5.87	5.29	5.11	6.58	5.83	6.87
	7.2	5.15	3.54	6.94	7.11	6.61
	4.95	5.62	4.41	7.11	6.3	6.85
								P-Values (2-sided Mann-Whitney Test)
	*		*					0.008
		*	*					0.008
			*			*		0.008

## Sheet: Figure S1
Figure S1 Spike ECLA
		WT	Beta	Gamma	Delta	Omicron
Ad26/anti-CD8a		116494	53398	52181.5	54934	15933.5
		196552	52022.5	56626.5	85751.5	24549
		210381	61412.5	83389.5	99637	23862.5
		64459	17622.5	26598	30693	7529.5
		234626	75865	115659	113401	34290
Ad26/anti-CD8b		268267	63296	92849	107906	32053
		171418	66942	76405	87303.5	21070
		160460	49455	55348	78995	16399
		335884	98833.5	131732	174968	34404
		307890	103127	126992	161946	34103.5
Ad26/Sham		106901	28702	27331	43126.5	5652
		291962	97705.5	99330.5	149058	36179
		42491.5	13124.5	19716.5	24904.5	5317.5
		150435	36572.5	56088	57112.5	13169.5
		281556	102826	113640	156400	33509
Sham/anti-CD8a		158	157.5	1154	68	55
		2.5	41	42	17	25
		192.5	196	294.5	96.5	118
		58	73.5	100.5	36.5	46
		50	14.5	17.5	20.5	13.5
Sham/anti-CD8b		376	233	84	9.5	377
		69	52.5	60.5	36	42
		570.5	113	93	75.5	86
		73	83.5	46	64.5	83.5
		486	767	620	331.5	342.5
Sham/Sham		73	74.5	144	56	75
		64	65.5	46.5	64	58
		17.5	-7.5	-17.5	-3	3
		176	262	368.5	144.5	149
		82.5	92.5	292.5	68	82.5

## Sheet: Figure S2
Figure S2 RBD ECLA
		WT	Beta	Gamma	Delta	Omicron
Ad26/anti-CD8a		71700.5	13954.5	24342.5	54664	8609
		150108	23748.5	41137.5	110224	12986
		178096	37492	64164	152358	16040
		45121	11989.5	18037.5	32957	7677.5
		190606	43653	77582.5	148909	32899.5
Ad26/anti-CD8b		198910	34344.5	66945	161278	17451
		96414	26296	51337.5	88570	16021
		142408	25968	47989	120299	8917.5
		263144	46788	79586.5	227348	23837.5
		272445	61931.5	111624	255486	20661.5
Ad26/Sham		100572	11787	23030	66254	4069
		266064	43118	70425	213380	16037.5
		34097.5	9786	15703.5	34808	3499
		121108	23404	39116.5	76444.5	10328
		224816	41253.5	77056.5	209210	13117
Sham/anti-CD8a		130.5	47.5	118	53.5	54.5
		60	45.5	64	51	38
		232	188.5	242.5	141.5	126
		226	234.5	277	221.5	159
		92	106	135	75.5	44.5
Sham/anti-CD8b		76.5	81.5	92	72	28.5
		111	97	125.5	63	72
		190.5	121.5	190	160.5	63
		217	188.5	217.5	157.5	97
		3170	3919.5	5150.5	3117	2682
Sham/Sham		287.5	257	280	222.5	156
		238	180.5	185.5	170	108.5
		2	4.5	20	-4	-13
		270	240.5	271.5	235	165
		186	186.5	221.5	173	119

## Sheet: Figure S3
Figure S3 RBD+ MBCs
Vaccinated			Sham
WA1/2020	B.1.617.2		WA1/2020	B.1.617.2
0.16	0.081		0.004	0.004
0.089	0.089		0.004	0.004
0.064	0.064		0.004	0.004
0.054	0.038		0.004	0.004
0.084	0.042		0.004	0.004
0.18	0.096		0.004	0.004
0.093	0.093		0.004	0.01
0.18	0.075		0.004	0.004
0.14	0.004		0.004	0.004
0.17	0.043		0.004	0.004
0.016	0.016		0.004	0.004
0.17	0.052		0.0088	0.004
0.11	0.063		0.004	0.004
0.015	0.015		0.004	0.00781
0.11	0.046		0.004	0.004

## Sheet: Figure S4
Figure S4 Phenotype of RBD MBCs
	AM
WA1/2020	100	90.9	100	100	87.5	96.4	100	96.3	83.3	100	100	80	100	0	93.3
B.1.617.2	100	81.8	100	60	75	86.7	92.9	100	0	100	60	33.3	66.7	100	66.7
	RM
WA1/2020	0	9.09	0	0	12.5	3.57	0	0	16.7	0	0	20	0	100	6.67
B.1.617.2	0	18.2	0	40	25	13.3	7.14	0	0	0	40	66.7	33.3	0	33.3

## Sheet: Figure S5
Figure S5 CD8 Depletion
Week 4
Ad26/anti-CD8a			Ad26/anti-CD8b			Ad26/Sham			Sham/anti-CD8a			Sham/anti-CD8b			Sham/Sham
CD3	CD3 CD4	CD3 CD8	CD3	CD3 CD4	CD3 CD8	CD3	CD3 CD4	CD3 CD8	CD3	CD3 CD4	CD3 CD8	CD3	CD3 CD4	CD3 CD8	CD3	CD3 CD4	CD3 CD8
1000	329	306	1300	488	272	2000	560	172	2000	722	432	1800	454	445	2800	913	386
2000	780	332	6100	1970	824	1900	809	410	1400	529	329	1900	602	255	1500	500	341
2200	845	535	1700	561	303	1400	532	316	3100	952	744	1900	583	589	2400	727	715
1600	488	344	1500	761	374	2600	764	455	1600	554	346	2200	968	400	3800	764	551
1300	484	229	1800	711	502	2700	888	791	1300	449	178	1700	685	243	1500	552	251
Week 6
Ad26/anti-CD8a			Ad26/anti-CD8b			Ad26/Sham			Sham/anti-CD8a			Sham/anti-CD8b			Sham/Sham
CD3	CD3 CD4	CD3 CD8	CD3	CD3 CD4	CD3 CD8	CD3	CD3 CD4	CD3 CD8	CD3	CD3 CD4	CD3 CD8	CD3	CD3 CD4	CD3 CD8	CD3	CD3 CD4	CD3 CD8
800	467	10	1000	457	69	1800	565	167	1100	581	10	1500	530	120	2500	775	323
1100	616	10	4300	1488	57	1900	794	447	700	518	10	1900	777	29	2300	750	688
1100	487	10	800	378	10	1800	511	306	1100	585	10	1300	558	66	2000	624	544
1000	455	10	1300	918	27	1900	538	372	900	399	10	1400	724	51	3500	718	504
900	470	10	1500	815	90	2500	923	778	800	331	10	1700	780	39	1700	723	369

## Sheet: Figure S6
Figure S6 TCID50 Titers (Day 2)
Ad26/anti-CD8a	Ad26/anti-CD8b	Ad26/Sham	Sham/anti-CD8a	Sham/anti-CD8b	Sham/Sham
6.7	5.2	4.7	4.37	6.93	5.37
6.2	5.03	4.2	7.03	6.03	7.37
6.2	4.7	4.37	5.7	5.37	6.37
6.37	4.37	3.37	6.03	6.7	6.37
5.7	6.7	5.2	6.7	5.37	7.03
							P-Values (2-sided Mann-Whitney Test)
*		*					0.008
	*	*					0.1
		*			*		0.008
